# Supplementary material for: Causal associations of circulating adiponectin with cardiometabolic diseases and osteoporotic fracture
Source: Sci Rep. 2022 Apr 23;12:6689. doi: 10.1038/s41598-022-10586-1 (PMC9035157; doi:10.1038/s41598-022-10586-1)
Supplement: Supplementary file 2 — Supplementary Information 2. [file 41598_2022_10586_MOESM2_ESM.xlsx]

## Sheet: ST1
Supplementary Table 1. Summary statistics of single-nucleotide polymorphisms (SNPs) associated with adiponectin
SNPs	Chromosome	Position	Nearest Gene	Effect alllele	Beta	SE	P value
rs2791552	1	219652033	LYPLAL1	C	0.676	0.0966	1.75e-14
rs2943641	2	227093745	IRS1	C	0.646	0.0001	1.76e-21
rs2276853	3	47282303	KIF9	A	0.594	0.1076	3.35e-08
rs3087866	3	49054692	DALRD3	C	-0.04	0.0071	2.14e-08
rs13303	3	52558008	STAB1	C	0.569	0.0001	2.69e-21
rs17366568	3	186570453	ADIPOQ	A	0.118	0.0001	1.43e-145
rs13133548	4	89740128	FAM13A	A	-0.039	0.0057	5.91e-12
rs4311394	5	53300662	ARL15	G	0.257	0.0402	1.68e-10
rs10282707	7	17911038	SNX13	T	-0.04	0.0063	1.96e-10
rs3735080	7	150217309	GIMAP7	T	-0.049	0.007	7.7e-13
rs10861661	12	107174646	RIC8B	C	-0.04	0.0066	1.75e-09
rs7134375	12	20473758	PDE3A	A	0.41	0.0001	3.69e-20
rs11057405	12	122781897	CLIP1	A	0.086	0.0123	2.9e-14
rs11057353	12	124265687	DNAH10	C	0.645	0.0001	2.74e-19
rs145119400	16	84075593	SLC38A8	A	-0.3	0.0429	8.95e-13
rs2925979	16	81534790	CMIP	C	0.693	0.0001	1.38e-37
rs3865188	16	82650717	CDH13	T	0.472	0.0827	1.14e-08
rs4805885	19	33906123	PEPD	C	0.603	0.0001	2.85e-25

## Sheet: ST2
Supplementary Table 2. Summary statistics of single-nucleotide polymorphisms (SNPs) associated with adiponectin and outcomes
	Adiponectin			Type 2 diabetes			Coronary artery disease			Heart failure			Atrial fibrillation			Cerebral ischemia			Intracerebral hemorrhage			Osteoporotic fracture
SNPs	Effect	SE	P value	Effect	SE	P value	Effect	SE	P value	Effect	SE	P value	Effect	SE	P value	Effect	SE	P value	Effect	SE	P value	Effect	SE	P value
rs2791552	0.676	0.0966	1.75e-14	0.043	0.008	9.4e-08	0.0133	0.0055	0.01471	0.0016	0.0084	0.8471	0.0014	0.0077	0.8583	-0.0481	0.028	0.0864	-0.117	0.0571	0.0397	-0.000802	0.00696	0.95
rs2943641	0.646	0.0001	1.76e-21	0.1	0.0078	4.9e-40	0.0274	0.0054	4.516e-07	0.0035	0.0082	0.6724	-0.0128	0.0076	0.09195	0.00615	0.0276	0.824	-0.0918	0.0562	0.102	0.00443	0.006837	0.59
rs2276853	0.594	0.1076	3.35e-08	0.041	0.0076	5.1e-08	0.0122	0.0057	0.03217	-0.0015	0.0081	0.8481	-0.0112	0.0072	0.1191	0.00186	0.0269	0.945	0.0701	0.0547	0.2	-0.004919	0.006966	0.42
rs13303	0.569	0.0001	2.69e-21	-0.016	0.0075	0.035	0.0124	0.0053	0.01932	0.0131	0.0079	0.09838	0.0071	0.0071	0.3205	0.00121	0.0266	0.964	0.0288	0.0541	0.595	0.004669	0.007373	0.54
rs17366568	0.118	0.0001	1.43e-145	0.006	0.011	0.6	0.0121	0.009	0.1794	0.005	0.0121	0.6804	-0.0071	0.0116	0.5394	0.0387	0.04	0.332	-0.0982	0.0813	0.227	0.01473	0.009899	0.14
rs13133548	-0.039	0.0057	5.91e-12	0.039	0.0075	2.3e-07	0.0081	0.0052	0.122	0.0027	0.008	0.7303	-0.0075	0.0071	0.2915	0.0333	0.0265	0.21	-0.0424	0.054	0.432	0.001465	0.006567	0.84
rs4311394	0.257	0.0402	1.68e-10	0.056	0.0085	2.3e-07	0.0075	0.0057	0.1946	-0.0029	0.0091	0.7482	0.0107	0.008	0.1814	0.0174	0.0303	0.566	0.0792	0.0617	0.199	-0.002623	0.007525	0.74
rs10282707	-0.04	0.0063	1.96e-10	0.0076	0.0076	2.3e-07	-0.0001	0.0051	0.9771	0.0089	0.0081	0.2718	-0.0013	0.0072	0.8569	-0.017	0.027	0.529	-0.0575	0.0549	0.295	-0.007216	0.00669	0.29
rs3735080	-0.049	0.007	7.7e-13	0.027	0.0088	0.0021	-0.0128	0.0067	0.05422	-0.0168	0.0091	0.06559	-0.0214	0.0085	0.01204	-0.0771	0.0314	0.0141	0.0113	0.0639	0.859	0.001837	0.007769	0.79
rs10861661	-0.04	0.0066	1.75e-09	0.031	0.0087	0.0004	0.0025	0.006	0.6777	-0.0272	0.0095	0.004178	-0.0175	0.0083	0.03527	-0.0177	0.0305	0.563	0.111	0.0622	0.074	-0.011993	0.007579	0.11
rs7134375	0.41	0.0001	3.69e-20	-0.019	0.0075	0.01	-0.0083	0.0052	0.1088	-0.0031	0.008	0.6944	0.0188	0.0072	0.009298	0.0109	0.0266	0.682	0.00476	0.0541	0.93	0.002422	0.006596	0.71
rs11057405	0.086	0.0123	2.9e-14	0.056	0.012	7.3e-06	0.0099	0.0092	0.2822	-0.0313	0.0137	0.0229	-0.005	0.0127	0.009298	-0.0188	0.0428	0.661	-0.141	0.0872	0.106	0.000682	0.010608	0.94
rs11057353	0.645	0.0001	2.74e-19	-0.023	0.0077	0.0031	0	0.0053	0.9951	-0.0133	0.008	0.09877	-0.0062	0.0075	0.4095	0.0191	0.027	0.478	-0.0248	0.0549	0.652	-0.010365	0.00669	0.12
rs2925979	0.693	0.0001	1.38e-37	-0.048	0.0081	2.5e-09	-0.0197	0.0055	0.0003463	0.0083	0.0086	0.3334	-0.0087	0.0077	0.2558	0.0159	0.0288	0.58	0.0148	0.0585	0.801	0.01717	0.007136	0.018
rs4805885	0.603	0.0001	2.85e-25	-0.039	0.0077	3.8e-07	-0.0178	0.0058	0.002018	-0.004	0.0094	0.6732	0.0151	0.0074	0.04124	-0.0239	0.0272	0.381	-0.0545	0.0554	0.326	0.019756	0.006745	0.0037

## Sheet: Sheet1
SNPs	Chromosome	Position	P value	Nearest Gene	Effect alllele	Beta	SE	P value
rs2791552	1	219652033	0.8583	LYPLAL1	C	0.676	0.0966	1.75e-14
rs2943641	2	227093745	0.09195	IRS1	C	0.646	0.0001	1.76e-21
rs2276853	3	47282303	0.1191	KIF9	A	0.594	0.1076	3.35e-08
rs13303	3	52558008	0.3205	STAB1	C	0.569	0.0001	2.69e-21
rs17366568	3	186570453	0.5394	ADIPOQ	A	0.118	0.0001	1.43e-145
rs13133548	4	89740128	0.2915	FAM13A	A	-0.039	0.0057	5.91e-12
rs4311394	5	53300662	0.1814	ARL15	G	0.257	0.0402	1.68e-10
rs10282707	7	17911038	0.8569	SNX13	T	-0.04	0.0063	1.96e-10
rs3735080	7	150217309	0.01204	GIMAP7	T	-0.049	0.007	7.7e-13
rs10861661	12	107174646	0.03527	RIC8B	C	-0.04	0.0066	1.75e-09
rs7134375	12	20473758	0.009298	PDE3A	A	0.41	0.0001	3.69e-20
rs11057405	12	122781897	0.009298	CLIP1	A	0.086	0.0123	2.9e-14
rs11057353	12	124265687	0.4095	DNAH10	C	0.645	0.0001	2.74e-19
rs2925979	16	81534790	0.2558	CMIP	C	0.693	0.0001	1.38e-37
rs4805885	19	33906123	0.04124	PEPD	C	0.603	0.0001	2.85e-25
